# Supplementary material for: Ciliary IFT‐B Transportation Plays an Important Role in Human Endometrial Receptivity Establishment and is Disrupted in Recurrent Implantation Failure Patients
Source: Cell Prolif. 2025 Feb 6;58(7):e13819. doi: 10.1111/cpr.13819 (PMC12240636; doi:10.1111/cpr.13819)
Supplement: Supplementary file 12 — Table S1. Primer list for RT‐qPCR and digital PCR. [file CPR-58-e13819-s001.xlsx]

## Sheet: Sheet1
qPCR Primers
Gene name	Sequence(5'-3')	Tm (℃)
IIFT172	F: CAAACAGCTGGAAACCGTGG	60
	R: TCCTCGATTGCATCGGTCAG
IFTT52	F: GCGGCGTCAGGTAACCA	60
	R: GCCCAGCTGTAATCCACAGT
IFT20	F: GCCACTGTCACTCCTTCAGAG	60
	R: ACACCCTCAGCTTGTTCAGT
HSD17B2	F: CTCGTTAGCCAGCAAGGACTTCTC	60
	R: CTCGTTAGCCAGCAAGGACTTCTC
GAPDH	F: GTCGCCAGCCGAGCCACATC	60
	R: CCAGGCGCCCAATACGACCA
Digital PCR Primers
Gene name	Sequence(5'-3')
RPP30	F: AACTTGTAAGTGGTAGTGCATAGA
	R: GTAGGAGGACATTTGAGGAGTG
ND1	F: CTGATCAGGGTGAGCATCAAA
	R: GAATGATGGCTAGGGTGACTTC
