# Supplementary material for: Ciliary IFT‐B Transportation Plays an Important Role in Human Endometrial Receptivity Establishment and is Disrupted in Recurrent Implantation Failure Patients
Source: Cell Prolif. 2025 Feb 6;58(7):e13819. doi: 10.1111/cpr.13819 (PMC12240636; doi:10.1111/cpr.13819)
Supplement: Supplementary file 13 — Table S2. Antibodies and live imaging probe list for WB and immunofluorescence. [file CPR-58-e13819-s013.xlsx]

## Sheet: Sheet1
Antibodies
Protein name	Cat.	Company	Dilution ratio
ER	13258s	CST	IF: 1:100
PR	8757s	CST	IF: 1:100
E-cadherin	96743s	CST	WB: 1:1000; IF: 1:100
Acetyl-α-Tubulin	5335, 35652, 81502	CST	IF: 5335: 1:100; 35652: 1:100; 81502: 1:50
Acetyl-α-Tubulin	ab24610	Abcam	IF: 1:1000
LIF	26757-1-AP	Proteintech	WB: 1:1000; IF: 1:100
CK18	66187-1-Ig	Proteintech	WB: 1:1000; IF: 1:100
IFT20	13615-1-AP	Proteintech	WB: 1:1000; IF: 1:100
IFT52	17534-1-AP	Proteintech	WB: 1:1000; IF: 1:100
IFT22	26896-1-AP	Proteintech	WB: 1:1000; IF: 1:100
IFT27	15017-1-AP	Proteintech	WB: 1:1000; IF: 1:100
PAEP	ab270454	Abcam	IF: 1:100
MUC1	ab109185	Abcam	IF: 1:100
TOMM20	A19403	ABColne	IF: 1:100
α-Tubulin	3873	CST	IF: 1:100
Live imaging probe
Probe name	Cat.	Company	Dilution ratio
SIR-Tubulin	CY-SC002	Cytoskeleton	IF: 1:1000
Hoechst 33258	C1011	Beyotime	IF: 1:1000
MitoTracker	M7514	Sigma	IF: 1:1000
BioTracker-ATP	SCT045	Sigma	IF: 1:1000
